# Supplementary material for: Multiple-Gene Regulation for Enhanced Antitumor Efficacy with Branch-PCR-Assembled TP53 and MYC Gene Nanovector
Source: Molecules. 2022 Oct 16;27(20):6943. doi: 10.3390/molecules27206943 (PMC9609172; doi:10.3390/molecules27206943)
Supplement: Supplementary file 1 [file molecules-27-06943-s001.zip]

Archive with 1 entries (1 files):
- molecules-1977205-supplementary.pdf
